# Supplementary material for: Antimicrobial use in Canadian acute-care hospitals: Findings from three national point-prevalence surveys between 2002 and 2017
Source: Infect Control Hosp Epidemiol. 2022 Mar 7;43(11):1558–64. doi: 10.1017/ice.2021.519 (PMC9672830; doi:10.1017/ice.2021.519)
Supplement: Supplementary file 1 [file S0899823X21005195sup.zip]

Archive with 2 entries (2 files):
- S0899823X21005195sup001.docx
- S0899823X21005195sup002.docx
